# Supplementary material for: A Diagnostic Strategy for Gauging Individual Humoral Ex Vivo Immune Responsiveness Following COVID-19 Vaccination
Source: Vaccines (Basel). 2022 Jun 29;10(7):1044. doi: 10.3390/vaccines10071044 (PMC9322304; doi:10.3390/vaccines10071044)
Supplement: Supplementary file 1 [file vaccines-10-01044-s001.zip]

Archive with 1 entries (1 files):
- vaccines-1771866-supplementary.pdf
